# Supplementary material for: Imaging zinc speciation in the mouse hippocampus with µXANES Spectroscopic mapping
Source: Metallomics. 2026 Jan 2;18(1):mfaf045. doi: 10.1093/mtomcs/mfaf045 (PMC12859257; doi:10.1093/mtomcs/mfaf045)
Supplement: mfaf045_Supplemental_Files [file mfaf045_supplemental_files.zip]

Archive with 2 entries (2 files):
- Standard Solutions_Suppl_Data.xlsx
- Suppl_Data.docx
