# Supplementary material for: Imaging zinc speciation in the mouse hippocampus with µXANES Spectroscopic mapping
Source: Metallomics. 2026 Jan 2;18(1):mfaf045. doi: 10.1093/mtomcs/mfaf045 (PMC12859257; doi:10.1093/mtomcs/mfaf045)
Supplement: mfaf045_Supplemental_Files [file mfaf045_supplemental_files.zip › Standard Solutions_Suppl_Data.xlsx]

## Sheet: Sheet1
All samples analsyed crysostat (10K) without glassing agent, ~1mM Zn2+
			Metallothionein				Zn + excess phosphate (solution)					Zn + excess histidine (solution)					Zn in water, pH 13				Zn in water, pH 7				Zn + excess citrate (solution)					Zn + excess cysteine (solution)					Zn + excess glutamate (solution)
		9458.86	0.0903636			9597.16	0.0176994				9600.08	0.0277225				9600.12	0.0297856			9600.1	0.03102			9600.23	0.0255158				9600.01	0.0328903				9600.22	0.0211672
		9468.99	0.0755215			9603.15	0.0126791				9605.25	0.023191				9605.22	0.0238456			9605.06	0.0240797			9605.26	0.0206739				9604.96	0.0264395				9605.25	0.0164013
		9478.93	0.0698512			9609.15	0.00703104				9609.98	0.0184223				9609.97	0.0208843			9609.97	0.0200364			9610.06	0.0178318				9610.02	0.021865				9610.05	0.0125498
		9488.99	0.0598776			9615.08	0.00161563				9614.9	0.0143911				9615.1	0.0146812			9614.98	0.0160187			9614.87	0.0138327				9615.03	0.0169712				9615.13	0.00976225
		9498.93	0.0521744			9621.08	-0.000614858				9619.98	0.0122376				9619.96	0.0122537			9619.93	0.0135958			9620.01	0.0105991				9620	0.0136269				9619.96	0.0069114
		9508.95	0.0457495			9627.06	-0.00357827				9625.07	0.00666637				9625.1	0.00706251			9625.07	0.00789543			9625.01	0.00701529				9625.08	0.00940131				9625.02	0.00351916
		9518.99	0.0381488			9633.02	-0.00557397				9629.98	0.00373816				9629.94	0.00448903			9629.95	0.00424553			9629.98	0.00340953				9629.96	0.00402803				9630	0.00158933
		9528.98	0.031092			9639.01	-0.00679865				9635.1	0.00121452				9635.09	0.000953497			9635.1	0.00118096			9634.93	0.000626656				9635.06	0.00140345				9634.97	-0.000415233
		9538.99	0.0251084			9639.25	-0.00690475				9640.07	-0.000671833				9640.04	-0.000756149			9640.01	-0.000845411			9640.03	-0.000282336				9640.08	-0.00107104				9640.1	-0.0017418
		9548.93	0.0199893			9639.51	-0.00553458				9644.95	-0.00223612				9644.98	-0.00129798			9645	-0.00180773			9644.96	-0.00129905				9645.03	-0.0020567				9645.01	-0.00164757
		9558.93	0.0161025			9639.76	-0.00691567				9650.09	0.00169341				9650.16	0.00110142			9650.08	0.0014711			9650.08	0.000955369				9650.09	0.00172269				9650.05	0.00221506
		9569.01	0.0113861			9639.98	-0.00553				9650.27	0.00185211				9650.29	0.00053816			9650.29	0.00226017			9650.33	0.00215806				9650.33	0.00221707				9650.36	0.00314522
		9578.92	0.00700574			9640.24	-0.00605956				9650.61	0.00127268				9650.55	0.00252291			9650.59	0.00184805			9650.56	0.00144931				9650.61	0.0022662				9650.6	0.00407631
		9589	0.00319572			9640.48	-0.00390257				9650.97	0.00312896				9650.95	0.00325928			9650.96	0.00141765			9650.94	0.00298089				9650.96	0.00250113				9650.95	0.00317424
		9598.95	-0.00112071			9640.75	-0.00666309				9651.17	0.00269399				9651.19	0.00364682			9651.18	0.00178757			9651.25	0.00393346				9651.21	0.00315733				9651.25	0.00343005
		9608.89	-0.0025123			9640.99	-0.00378425				9651.52	0.00286267				9651.46	0.00384207			9651.53	0.00322579			9651.49	0.00324922				9651.5	0.00272653				9651.49	0.00431435
		9618.89	-0.00326293			9641.26	-0.00573329				9651.83	0.00379974				9651.85	0.00342269			9651.83	0.00473478			9651.84	0.00309609				9651.81	0.00362922				9651.83	0.00431018
		9628.98	-0.00290024			9641.51	-0.00410913				9652.1	0.00445335				9652.08	0.00491069			9652.1	0.00518036			9652.14	0.00510128				9652.09	0.0051782				9652.14	0.00634696
		9638.91	-0.00346843			9641.75	-0.00394678				9652.43	0.00463314				9652.42	0.00575038			9652.42	0.00628859			9652.38	0.00451178				9652.38	0.0051578				9652.36	0.00791634
		9639.17	-0.00299646			9641.99	-0.0034622				9652.7	0.00520251				9652.72	0.00502915			9652.7	0.00483343			9652.7	0.0059925				9652.69	0.00478904				9652.7	0.00701805
		9639.4	-0.00240705			9642.25	-0.00316083				9652.99	0.00609959				9652.98	0.00566555			9652.99	0.00614977			9653.01	0.00567613				9652.97	0.00601139				9652.99	0.00786194
		9639.66	-0.00285066			9642.51	-0.00369438				9653.31	0.0074383				9653.31	0.00754491			9653.31	0.00721081			9653.28	0.00722598				9653.27	0.00704313				9653.27	0.00974031
		9639.9	-0.00255768			9642.75	-0.00422537				9653.58	0.0083826				9653.6	0.00681085			9653.59	0.00878522			9653.61	0.00765856				9653.59	0.00743177				9653.61	0.0082587
		9640.16	-0.0025094			9643	-0.00360954				9653.89	0.00834945				9653.9	0.0106194			9653.91	0.00837723			9653.9	0.00906407				9653.86	0.00956203				9653.87	0.00964745
		9640.4	-0.00327602			9643.26	-0.00446774				9654.21	0.01051				9654.2	0.0101223			9654.19	0.0101379			9654.18	0.0097189				9654.2	0.00923289				9654.19	0.0109043
		9640.65	-0.0028919			9643.49	-0.00325623				9654.47	0.0104276				9654.49	0.0108606			9654.48	0.0112376			9654.51	0.0107887				9654.48	0.0106917				9654.5	0.0110498
		9640.91	-0.00247135			9643.76	-0.00284994				9654.79	0.0111322				9654.81	0.0126923			9654.81	0.0113142			9654.78	0.0121056				9654.78	0.0132906				9654.78	0.0134763
		9641.17	-0.00283239			9643.99	-0.00152287				9655.11	0.0142086				9655.1	0.0142724			9655.07	0.0112492			9655.09	0.0119127				9655.1	0.013918				9655.1	0.0140767
		9641.4	-0.00261278			9644.25	-0.000538178				9655.39	0.0156456				9655.38	0.0145825			9655.38	0.0124222			9655.38	0.0148267				9655.39	0.0163396				9655.41	0.0159582
		9641.66	-0.00276542			9644.49	-0.000151791				9655.72	0.0145994				9655.71	0.0167902			9655.71	0.0133136			9655.68	0.0155773				9655.69	0.0179458				9655.69	0.0167808
		9641.92	-0.00201233			9644.74	-0.000777728				9655.98	0.0180412				9656.01	0.0185712			9655.98	0.0146028			9656	0.0164287				9656.01	0.0210044				9656.02	0.0185345
		9642.16	-0.00201016			9645	-0.000841195				9656.29	0.0194375				9656.28	0.0202318			9656.29	0.0182531			9656.28	0.0175388				9656.3	0.0217305				9656.3	0.0198834
		9642.42	-0.00171809			9645.26	-0.000114922				9656.59	0.0207679				9656.61	0.0218312			9656.6	0.0185817			9656.59	0.0210077				9656.6	0.0230187				9656.58	0.0213922
		9642.67	-0.00121549			9645.5	0.000116495				9656.88	0.0238468				9656.9	0.0225827			9656.88	0.0208534			9656.9	0.0212441				9656.88	0.0277559				9656.9	0.0252467
		9642.92	-0.00168235			9645.75	0.00088504				9657.21	0.026843				9657.19	0.0267866			9657.18	0.0228309			9657.19	0.0239241				9657.19	0.0311909				9657.18	0.0269208
		9643.17	-0.0013024			9646	0.00201453				9657.49	0.030713				9657.49	0.0299504			9657.49	0.0242785			9657.49	0.0272145				9657.49	0.034158				9657.47	0.0291963
		9643.41	-0.00111718			9646.25	0.000592892				9657.76	0.0325146				9657.79	0.0324796			9657.78	0.0283015			9657.8	0.0287209				9657.78	0.0382366				9657.78	0.0324644
		9643.66	-0.000980022			9646.49	0.00192073				9658.09	0.0361144				9658.09	0.0372171			9658.1	0.0296722			9658.09	0.0309053				9658.08	0.0430488				9658.08	0.0351356
		9643.92	-0.00114229			9646.76	0.00107135				9658.37	0.0408841				9658.38	0.0408957			9658.39	0.0334634			9658.38	0.0341557				9658.39	0.0492782				9658.39	0.0387553
		9644.16	-0.000368166			9646.99	0.0036672				9658.69	0.0451419				9658.68	0.0451768			9658.71	0.0355746			9658.69	0.0392226				9658.69	0.0548044				9658.68	0.0430149
		9644.42	-0.000426195			9647.25	0.00462312				9658.99	0.0499961				9658.99	0.0504601			9659	0.0385067			9658.98	0.043481				9658.99	0.0630175				9658.99	0.0475806
		9644.66	7.47297e-06			9647.49	0.0049269				9659.28	0.058605				9659.28	0.0584561			9659.27	0.0460388			9659.29	0.0495776				9659.27	0.0728536				9659.29	0.053674
		9644.92	-0.000123852			9647.76	0.00412614				9659.6	0.0658987				9659.58	0.0651876			9659.58	0.0491326			9659.58	0.0537103				9659.58	0.0834935				9659.57	0.0606102
		9645.17	-9.91256e-06			9648	0.00540176				9659.9	0.0762244				9659.89	0.0742104			9659.88	0.0564435			9659.87	0.060793				9659.89	0.0953795				9659.88	0.0675835
		9645.41	0.000466774			9648.26	0.00451579				9660.2	0.0873213				9660.19	0.0849081			9660.18	0.0614857			9660.18	0.0685576				9660.18	0.11028				9660.19	0.0760791
		9645.67	-7.87317e-05			9648.51	0.00540834				9660.49	0.10275				9660.48	0.0975337			9660.49	0.0697567			9660.49	0.0756535				9660.48	0.127959				9660.5	0.0883224
		9645.91	0.000455068			9648.75	0.00508268				9660.79	0.11561				9660.8	0.112661			9660.77	0.0778904			9660.78	0.087255				9660.78	0.150569				9660.78	0.0995601
		9646.17	0.000566314			9649	0.00800179				9661.09	0.134212				9661.08	0.131647			9661.08	0.0876096			9661.07	0.098406				9661.08	0.177796				9661.09	0.11317
		9646.41	0.000588783			9649.25	0.0068923				9661.39	0.155505				9661.39	0.153772			9661.37	0.099386			9661.38	0.111723				9661.39	0.21574				9661.37	0.12909
		9646.65	0.00064255			9649.49	0.0088915				9661.69	0.181451				9661.69	0.183302			9661.67	0.114042			9661.68	0.128034				9661.69	0.261525				9661.68	0.149291
		9646.92	0.000633552			9649.75	0.00942329				9661.97	0.213632				9661.98	0.216342			9661.99	0.129576			9661.99	0.14849				9661.97	0.323732				9661.97	0.176181
		9647.17	0.00135207			9650.01	0.0094278				9662.28	0.257491				9662.27	0.260931			9662.28	0.149391			9662.29	0.174138				9662.27	0.408828				9662.27	0.210565
		9647.4	0.00171329			9650.27	0.0113052				9662.56	0.313799				9662.58	0.316964			9662.58	0.172459			9662.57	0.20536				9662.57	0.512337				9662.57	0.2486
		9647.67	0.00193511			9650.5	0.012267				9662.89	0.38331				9662.89	0.387616			9662.88	0.199605			9662.87	0.239261				9662.87	0.63489				9662.89	0.298426
		9647.91	0.00207511			9650.74	0.0130515				9663.17	0.464865				9663.18	0.476557			9663.17	0.231098			9663.18	0.283571				9663.17	0.773768				9663.17	0.3537
		9648.15	0.00254107			9650.99	0.0157987				9663.47	0.552069				9663.48	0.582062			9663.48	0.267734			9663.48	0.332541				9663.48	0.912892				9663.48	0.414798
		9648.41	0.0029127			9651.24	0.0143154				9663.77	0.646144				9663.77	0.708674			9663.78	0.310629			9663.79	0.382901				9663.79	1.03732				9663.77	0.487733
		9648.66	0.00348269			9651.51	0.0153581				9664.08	0.734861				9664.07	0.83766			9664.08	0.362867			9664.08	0.441898				9664.08	1.14097				9664.07	0.56841
		9648.9	0.00378936			9651.74	0.017389				9664.38	0.824482				9664.36	0.963958			9664.39	0.431711			9664.39	0.507095				9664.38	1.22897				9664.38	0.653614
		9649.17	0.00460204			9651.99	0.0176549				9664.67	0.919079				9664.67	1.07753			9664.67	0.517189			9664.68	0.583842				9664.69	1.30136				9664.68	0.75599
		9649.42	0.00466273			9652.25	0.0193004				9664.98	1.00766				9664.98	1.18254			9664.98	0.623466			9664.97	0.672642				9664.97	1.35398				9664.97	0.871084
		9649.66	0.00463308			9652.49	0.0200831				9665.27	1.09961				9665.26	1.26481			9665.28	0.741415			9665.27	0.77812				9665.29	1.39868				9665.28	1.00309
		9649.9	0.00497424			9652.74	0.0212405				9665.57	1.18839				9665.57	1.33007			9665.58	0.885477			9665.58	0.897466				9665.58	1.43365				9665.59	1.14966
		9650.16	0.00538592			9652.99	0.0219734				9665.88	1.26131				9665.86	1.38349			9665.86	1.03451			9665.89	1.03782				9665.87	1.44479				9665.88	1.30508
		9650.4	0.00575661			9653.25	0.0238468				9666.18	1.31834				9666.16	1.40914			9666.17	1.19624			9666.16	1.19257				9666.18	1.44253				9666.18	1.45255
		9650.67	0.0065471			9653.49	0.0260698				9666.48	1.37011				9666.48	1.41582			9666.46	1.34761			9666.46	1.34893				9666.46	1.42796				9666.47	1.5846
		9650.92	0.00680066			9653.75	0.0259383				9666.77	1.40217				9666.77	1.41551			9666.78	1.50331			9666.77	1.51215				9666.77	1.40352				9666.78	1.69057
		9651.17	0.00714855			9654.01	0.028424				9667.07	1.42268				9667.07	1.40475			9667.06	1.63815			9667.07	1.66842				9667.06	1.37062				9667.07	1.77135
		9651.42	0.00723275			9654.25	0.0313855				9667.37	1.43376				9667.38	1.39184			9667.36	1.75638			9667.37	1.80308				9667.36	1.33133				9667.36	1.82316
		9651.67	0.00828909			9654.5	0.0320919				9667.66	1.44252				9667.66	1.38585			9667.67	1.85522			9667.66	1.93794				9667.66	1.30855				9667.68	1.84959
		9651.93	0.00814528			9654.76	0.033241				9667.98	1.43901				9667.97	1.38545			9667.96	1.94154			9667.97	2.04457				9667.96	1.28394				9667.97	1.85588
		9652.16	0.0100471			9655	0.037409				9668.27	1.43723				9668.26	1.38973			9668.27	2.01539			9668.26	2.13207				9668.26	1.26747				9668.26	1.84937
		9652.4	0.0108001			9655.25	0.0380055				9668.57	1.43146				9668.57	1.40292			9668.56	2.0793			9668.57	2.1951				9668.56	1.25944				9668.56	1.83614
		9652.66	0.0113609			9655.51	0.0421462				9668.85	1.43359				9668.86	1.42659			9668.86	2.13679			9668.88	2.2371				9668.88	1.25161				9668.88	1.81221
		9652.93	0.0117836			9655.75	0.0441156				9669.16	1.4265				9669.16	1.45111			9669.17	2.20445			9669.16	2.2621				9669.16	1.25356				9669.18	1.78397
		9653.15	0.0123657			9656.01	0.0456136				9669.46	1.42532				9669.46	1.47912			9669.46	2.25761			9669.46	2.27274				9669.46	1.25383				9669.47	1.7546
		9653.42	0.0133378			9656.25	0.048857				9669.77	1.42621				9669.78	1.50645			9669.76	2.31448			9669.76	2.26492				9669.77	1.25476				9669.77	1.72138
		9653.67	0.0142666			9656.51	0.05099				9670.07	1.43297				9670.06	1.52826			9670.07	2.35973			9670.06	2.24169				9670.08	1.25337				9670.07	1.69025
		9653.92	0.0152438			9656.75	0.0555834				9670.36	1.43617				9670.35	1.55383			9670.36	2.37858			9670.36	2.20112				9670.35	1.26039				9670.37	1.65046
		9654.16	0.0166217			9657	0.0590485				9670.67	1.43888				9670.66	1.57199			9670.67	2.36735			9670.67	2.14577				9670.67	1.26116				9670.65	1.61785
		9654.4	0.0176842			9657.25	0.0635112				9670.96	1.44691				9670.97	1.58274			9670.96	2.3392			9670.96	2.07557				9670.97	1.25981				9670.95	1.57633
		9654.66	0.0190376			9657.5	0.0664969				9671.27	1.45112				9671.26	1.59103			9671.27	2.27282			9671.25	1.99604				9671.27	1.25814				9671.27	1.53535
		9654.9	0.0201245			9657.75	0.0719956				9671.56	1.46342				9671.56	1.59617			9671.57	2.18154			9671.57	1.90841				9671.57	1.25575				9671.57	1.49157
		9655.16	0.022086			9658	0.0757729				9671.86	1.46413				9671.87	1.59102			9671.85	2.0813			9671.85	1.8145				9671.86	1.25521				9671.86	1.45031
		9655.41	0.023026			9658.24	0.0802022				9672.17	1.46785				9672.16	1.58649			9672.15	1.96054			9672.16	1.72812				9672.17	1.24646				9672.17	1.40121
		9655.67	0.0250289			9658.5	0.0876772				9672.47	1.47096				9672.45	1.58087			9672.47	1.84387			9672.46	1.63809				9672.46	1.23596				9672.47	1.36523
		9655.91	0.0262602			9658.75	0.0949829				9672.76	1.46648				9672.76	1.56547			9672.77	1.73251			9672.75	1.55263				9672.75	1.23288				9672.76	1.32278
		9656.15	0.0287255			9659	0.0999251				9673.05	1.45548				9673.06	1.55038			9673.05	1.62485			9673.06	1.47046				9673.06	1.23016				9673.06	1.28505
		9656.41	0.030594			9659.25	0.108884				9673.36	1.44305				9673.35	1.52876			9673.35	1.51755			9673.37	1.40134				9673.36	1.21639				9673.35	1.25496
		9656.67	0.0330995			9659.5	0.119473				9673.65	1.42836				9673.67	1.51161			9673.65	1.42183			9673.66	1.34003				9673.65	1.21205				9673.66	1.22801
		9656.91	0.0357612			9659.75	0.129584				9673.95	1.41062				9673.97	1.49084			9673.97	1.33534			9673.95	1.28076				9673.96	1.20068				9673.95	1.19892
		9657.16	0.0390672			9660.01	0.141009				9674.25	1.38756				9674.25	1.46321			9674.25	1.25797			9674.25	1.23068				9674.25	1.195				9674.26	1.18603
		9657.41	0.0422019			9660.25	0.152333				9674.55	1.36224				9674.56	1.43909			9674.55	1.19551			9674.56	1.1887				9674.55	1.18821				9674.56	1.16498
		9657.67	0.0458147			9660.5	0.17017				9674.86	1.33966				9674.86	1.41884			9674.87	1.13949			9674.84	1.15154				9674.85	1.18141				9674.85	1.15248
		9657.92	0.0501151			9660.76	0.18577				9675.15	1.31759				9675.15	1.38996			9675.16	1.09346			9675.16	1.12208				9675.17	1.17643				9675.15	1.14041
		9658.16	0.0546733			9661.01	0.205111				9675.45	1.29387				9675.47	1.37			9675.45	1.05365			9675.45	1.09654				9675.44	1.1686				9675.46	1.13113
		9658.41	0.0598332			9661.26	0.228457				9675.75	1.27642				9675.76	1.34993			9675.76	1.01994			9675.74	1.0782				9675.75	1.16179				9675.75	1.12077
		9658.67	0.0655234			9661.51	0.253054				9676.06	1.25739				9676.05	1.33392			9676.06	0.992793			9676.05	1.05585				9676.05	1.15238				9676.05	1.11473
		9658.9	0.0718963			9661.76	0.28269				9676.34	1.24178				9676.35	1.30895			9676.35	0.971079			9676.34	1.04097				9676.34	1.14895				9676.35	1.11112
		9659.17	0.0798151			9662	0.314447				9676.66	1.2322				9676.64	1.29436			9676.65	0.955712			9676.66	1.02688				9676.64	1.13818				9676.64	1.10514
		9659.41	0.088919			9662.26	0.353185				9676.94	1.22385				9676.95	1.28025			9676.96	0.943704			9676.94	1.01378				9676.95	1.1352				9676.94	1.0993
		9659.67	0.0998224			9662.51	0.396605				9677.24	1.21678				9677.24	1.26857			9677.24	0.931972			9677.26	1.00666				9677.25	1.12797				9677.24	1.09903
		9659.9	0.111348			9662.75	0.445174				9677.54	1.21181				9677.54	1.25978			9677.54	0.930304			9677.55	0.99349				9677.56	1.12542				9677.54	1.09378
		9660.16	0.125836			9662.99	0.499775				9677.85	1.20114				9677.85	1.24775			9677.86	0.924744			9677.85	0.985643				9677.84	1.1205				9677.84	1.09228
		9660.42	0.142324			9663.25	0.562334				9678.16	1.19586				9678.14	1.24266			9678.14	0.923702			9678.16	0.978208				9678.14	1.11647				9678.15	1.09398
		9660.65	0.162843			9663.51	0.63209				9678.44	1.18775				9678.45	1.23329			9678.44	0.92858			9678.44	0.9675				9678.46	1.11431				9678.44	1.09137
		9660.91	0.187973			9663.75	0.707405				9678.74	1.18772				9678.74	1.23049			9678.75	0.93179			9678.75	0.967708				9678.75	1.10927				9678.74	1.0935
		9661.17	0.218266			9664	0.791418				9679.05	1.17776				9679.04	1.21811			9679.04	0.935025			9679.04	0.963242				9679.06	1.10809				9679.05	1.0921
		9661.41	0.258131			9664.25	0.880135				9679.35	1.16995				9679.34	1.21922			9679.34	0.936936			9679.35	0.961408				9679.33	1.10539				9679.35	1.09077
		9661.66	0.309043			9664.5	0.973831				9679.64	1.16443				9679.65	1.21267			9679.64	0.938326			9679.66	0.958227				9679.65	1.10264				9679.65	1.09442
		9661.92	0.372921			9664.75	1.06341				9679.95	1.1561				9679.94	1.21076			9679.95	0.946344			9679.95	0.960033				9679.94	1.10502				9679.94	1.09211
		9662.15	0.45279			9665	1.15873				9680.24	1.14232				9680.24	1.20918			9680.24	0.951616			9680.24	0.96124				9680.24	1.10181				9680.23	1.09092
		9662.41	0.549027			9665.26	1.23732				9680.54	1.13312				9680.54	1.20447			9680.54	0.952824			9680.54	0.963793				9680.55	1.10389				9680.54	1.08935
		9662.67	0.657235			9665.51	1.32191				9680.84	1.12874				9680.84	1.20533			9680.84	0.952441			9680.85	0.971027				9680.84	1.103				9680.83	1.09014
		9662.9	0.772809			9665.75	1.38664				9681.15	1.11628				9681.14	1.19681			9681.14	0.959766			9681.14	0.969466				9681.14	1.09966				9681.14	1.09072
		9663.16	0.888484			9666	1.4483				9681.44	1.1102				9681.45	1.19756			9681.44	0.959103			9681.44	0.973135				9681.45	1.09564				9681.45	1.0884
		9663.41	0.994814			9666.25	1.49166				9681.73	1.09587				9681.74	1.19627			9681.74	0.966288			9681.74	0.974585				9681.75	1.09781				9681.74	1.08606
		9663.66	1.08356			9666.49	1.52081				9682.04	1.09004				9682.04	1.19841			9682.05	0.963675			9682.03	0.980922				9682.05	1.09449				9682.05	1.08282
		9663.91	1.15251			9666.74	1.53957				9682.35	1.08112				9682.33	1.19695			9682.33	0.964148			9682.34	0.984807				9682.34	1.09559				9682.33	1.07994
		9664.16	1.20683			9667.01	1.54631				9682.63	1.07599				9682.64	1.1923			9682.64	0.966667			9682.64	0.988873				9682.65	1.09686				9682.64	1.07353
		9664.41	1.24619			9667.25	1.53916				9682.93	1.06929				9682.93	1.18844			9682.94	0.964972			9682.94	0.990153				9682.94	1.09187				9682.93	1.06941
		9664.66	1.27347			9667.49	1.52509				9683.24	1.05908				9683.24	1.19521			9683.25	0.96648			9683.24	0.994975				9683.24	1.08881				9683.23	1.06925
		9664.91	1.29144			9667.75	1.51447				9683.54	1.05228				9683.52	1.19171			9683.54	0.965403			9683.54	0.995655				9683.55	1.09043				9683.53	1.05972
		9665.15	1.30227			9668	1.49236				9683.83	1.04131				9683.85	1.19733			9683.85	0.963852			9683.83	0.994353				9683.84	1.08595				9683.82	1.05403
		9665.41	1.30962			9668.25	1.48131				9684.13	1.03144				9684.14	1.19529			9684.15	0.955658			9684.12	0.999935				9684.13	1.0801				9684.13	1.04843
		9665.67	1.30773			9668.5	1.46833				9684.42	1.02501				9684.44	1.1929			9684.44	0.950651			9684.43	0.993464				9684.44	1.07647				9684.44	1.04152
		9665.91	1.30377			9668.75	1.46038				9684.72	1.01848				9684.74	1.1928			9684.74	0.94831			9684.73	0.994399				9684.74	1.07553				9684.73	1.03237
		9666.15	1.29037			9668.99	1.45253				9685.03	1.00759				9685.04	1.19132			9685.03	0.944651			9685.04	0.991719				9685.04	1.0717				9685.03	1.02537
		9666.41	1.27417			9669.25	1.45178				9685.34	1.00008				9685.33	1.18548			9685.33	0.937685			9685.33	0.99033				9685.33	1.06878				9685.33	1.01683
		9666.66	1.25392			9669.51	1.44608				9685.63	0.993677				9685.62	1.18301			9685.64	0.929541			9685.63	0.982266				9685.64	1.06678				9685.63	1.00632
		9666.91	1.234			9669.76	1.44964				9685.93	0.981719				9685.93	1.17139			9685.93	0.923252			9685.94	0.976134				9685.92	1.06759				9685.93	0.99726
		9667.17	1.21163			9669.99	1.44666				9686.24	0.976122				9686.23	1.1698			9686.23	0.909695			9686.23	0.965742				9686.23	1.06308				9686.23	0.988188
		9667.41	1.19512			9670.24	1.44365				9686.52	0.962418				9686.52	1.16257			9686.54	0.904443			9686.52	0.958902				9686.53	1.06115				9686.53	0.974632
		9667.66	1.17558			9670.5	1.43925				9686.83	0.957935				9686.83	1.15549			9686.82	0.892553			9686.84	0.94913				9686.83	1.05442				9686.83	0.968708
		9667.91	1.16423			9670.76	1.43676				9687.14	0.947562				9687.12	1.14358			9687.12	0.881713			9687.12	0.938489				9687.13	1.0525				9687.13	0.957629
		9668.16	1.15204			9671	1.42621				9687.44	0.938385				9687.44	1.13397			9687.43	0.873391			9687.44	0.92267				9687.44	1.04854				9687.43	0.94634
		9668.41	1.14479			9671.25	1.41748				9687.73	0.930027				9687.74	1.12582			9687.73	0.859417			9687.73	0.910878				9687.73	1.04681				9687.73	0.931688
		9668.66	1.13771			9671.49	1.40081				9688.04	0.925227				9688.02	1.11574			9688.03	0.849621			9688.03	0.895104				9688.02	1.04262				9688.02	0.924301
		9668.92	1.13445			9671.76	1.38744				9688.33	0.91806				9688.33	1.10612			9688.32	0.841108			9688.32	0.887157				9688.33	1.03872				9688.33	0.91538
		9669.15	1.13316			9672	1.37149				9688.64	0.910531				9688.62	1.08928			9688.64	0.827018			9688.62	0.873986				9688.61	1.03368				9688.63	0.907554
		9669.41	1.13063			9672.25	1.36022				9688.94	0.907076				9688.93	1.07711			9688.93	0.815624			9688.92	0.859771				9688.93	1.02504				9688.92	0.89607
		9669.67	1.13224			9672.5	1.34475				9689.23	0.898385				9689.22	1.0657			9689.24	0.808437			9689.23	0.849971				9689.22	1.02177				9689.23	0.888163
		9669.91	1.13204			9672.75	1.32872				9689.54	0.893827				9689.53	1.05176			9689.53	0.797761			9689.53	0.834913				9689.53	1.01959				9689.53	0.881764
		9670.17	1.13377			9673	1.31615				9689.82	0.882324				9689.81	1.04399			9689.83	0.791292			9689.83	0.826946				9689.83	1.01464				9689.83	0.872065
		9670.41	1.13421			9673.24	1.30797				9690.12	0.878601				9690.13	1.02886			9690.13	0.781026			9690.12	0.816815				9690.12	1.00531				9690.12	0.863462
		9670.66	1.1333			9673.51	1.30035				9690.43	0.878918				9690.42	1.01598			9690.43	0.771408			9690.43	0.806048				9690.43	1.00626				9690.42	0.856814
		9670.9	1.13269			9673.75	1.29555				9690.73	0.873951				9690.72	1.00414			9690.72	0.762681			9690.72	0.798437				9690.73	0.994794				9690.73	0.848368
		9671.16	1.13136			9674	1.29174				9691.03	0.871897				9691.02	0.989313			9691.02	0.755213			9691.03	0.786856				9691.02	0.992531				9691.01	0.840839
		9671.42	1.12822			9674.25	1.29314				9691.33	0.860683				9691.32	0.97436			9691.32	0.745634			9691.32	0.780792				9691.32	0.988255				9691.34	0.835711
		9671.67	1.12451			9674.5	1.28893				9691.61	0.859247				9691.62	0.962104			9691.63	0.743231			9691.62	0.774692				9691.63	0.982555				9691.62	0.829798
		9671.91	1.1206			9674.75	1.29279				9691.91	0.862312				9691.92	0.945686			9691.93	0.731084			9691.93	0.767466				9691.93	0.977534				9691.92	0.823557
		9672.16	1.11645			9675	1.29244				9692.23	0.856416				9692.23	0.932401			9692.22	0.725527			9692.22	0.755641				9692.22	0.972756				9692.22	0.818019
		9672.41	1.11082			9675.25	1.29543				9692.51	0.851617				9692.53	0.921338			9692.53	0.719909			9692.52	0.754536				9692.52	0.967728				9692.51	0.812267
		9672.67	1.10729			9675.49	1.29234				9692.82	0.850927				9692.82	0.905789			9692.82	0.715039			9692.83	0.746993				9692.81	0.961102				9692.81	0.808605
		9672.9	1.10142			9675.76	1.28748				9693.12	0.850483				9693.11	0.898851			9693.13	0.710845			9693.13	0.743074				9693.13	0.954964				9693.11	0.806395
		9673.17	1.09572			9675.99	1.28473				9693.43	0.850199				9693.41	0.8911			9693.43	0.705857			9693.41	0.742405				9693.42	0.954153				9693.41	0.800058
		9673.42	1.08946			9676.25	1.28537				9693.72	0.846636				9693.71	0.883467			9693.71	0.70524			9693.72	0.739387				9693.71	0.949791				9693.71	0.799717
		9673.67	1.08425			9676.51	1.28386				9694.01	0.848013				9694.02	0.87836			9694.01	0.70273			9694.02	0.736929				9694.02	0.945104				9694.02	0.797964
		9673.92	1.07929			9676.74	1.28159				9694.31	0.846639				9694.32	0.871586			9694.32	0.701083			9694.31	0.738642				9694.32	0.944409				9694.32	0.792156
		9674.16	1.07562			9677	1.27942				9694.61	0.84501				9694.61	0.865894			9694.62	0.701143			9694.61	0.732082				9694.62	0.935757				9694.61	0.795162
		9674.42	1.06792			9677.26	1.28216				9694.92	0.842795				9694.92	0.861223			9694.93	0.699871			9694.92	0.737062				9694.92	0.93626				9694.91	0.792368
		9674.67	1.06438			9677.5	1.28443				9695.21	0.845743				9695.22	0.855244			9695.21	0.704966			9695.22	0.737923				9695.22	0.930976				9695.21	0.793815
		9674.91	1.05852			9677.75	1.28249				9695.52	0.84778				9695.53	0.854501			9695.52	0.705058			9695.51	0.738683				9695.51	0.929923				9695.52	0.794344
		9675.16	1.05423			9677.99	1.28437				9695.82	0.846705				9695.83	0.851916			9695.81	0.7148			9695.82	0.743313				9695.82	0.924141				9695.82	0.796629
		9675.41	1.04876			9678.24	1.28527				9696.11	0.84983				9696.11	0.854814			9696.13	0.715671			9696.11	0.746455				9696.12	0.925261				9696.11	0.798122
		9675.67	1.04328			9678.5	1.28598				9696.42	0.848647				9696.41	0.851076			9696.42	0.720662			9696.41	0.749456				9696.4	0.92457				9696.42	0.798521
		9675.91	1.03776			9678.75	1.27944				9696.71	0.848546				9696.71	0.854489			9696.7	0.727088			9696.72	0.754077				9696.7	0.918678				9696.7	0.799159
		9676.16	1.03314			9679	1.28045				9697.01	0.85285				9697	0.854512			9697.01	0.735777			9697	0.758715				9697.02	0.918481				9697.01	0.805594
		9676.41	1.02945			9679.26	1.27771				9697.32	0.850588				9697.3	0.854854			9697.32	0.742662			9697.31	0.7661				9697.31	0.913273				9697.3	0.804967
		9676.66	1.02418			9679.49	1.27663				9697.6	0.854496				9697.61	0.855471			9697.61	0.752511			9697.6	0.771957				9697.61	0.914045				9697.6	0.811633
		9676.91	1.01959			9679.77	1.2754				9697.92	0.855214				9697.91	0.859376			9697.9	0.764652			9697.9	0.781425				9697.9	0.915426				9697.91	0.816418
		9677.16	1.01611			9680.01	1.26692				9698.21	0.863443				9698.21	0.86219			9698.21	0.771551			9698.21	0.786981				9698.2	0.917938				9698.21	0.817025
		9677.41	1.01378			9680.25	1.26686				9698.5	0.862836				9698.5	0.863627			9698.5	0.784006			9698.5	0.795831				9698.5	0.915908				9698.5	0.825641
		9677.67	1.00928			9680.51	1.26394				9698.8	0.864377				9698.8	0.865427			9698.81	0.793646			9698.82	0.803544				9698.81	0.91578				9698.8	0.822742
		9677.91	1.00815			9680.76	1.26389				9699.12	0.87017				9699.11	0.871717			9699.1	0.807625			9699.1	0.813183				9699.12	0.914914				9699.1	0.831625
		9678.16	1.00486			9681.02	1.26036				9699.41	0.874748				9699.4	0.874068			9699.41	0.815841			9699.41	0.823029				9699.41	0.917195				9699.42	0.836298
		9678.4	1.00339			9681.24	1.25639				9699.71	0.878021				9699.7	0.878361			9699.7	0.833389			9699.7	0.829556				9699.71	0.91724				9699.72	0.840624
		9678.66	1.00179			9681.51	1.25669				9700.01	0.882715				9700	0.879778			9700.01	0.843772			9700.01	0.842338				9700	0.91991				9700.01	0.849157
		9678.9	0.999919			9681.76	1.25407				9701.77	0.908063				9701.8	0.909614			9701.79	0.925384			9701.76	0.907878				9701.77	0.929315				9701.79	0.883288
		9679.16	0.998755			9682.01	1.25002				9703.57	0.948393				9703.61	0.945167			9703.6	1.00539			9703.59	0.972619				9703.58	0.94286				9703.6	0.921151
		9679.41	0.997071			9682.26	1.24315				9705.43	0.99182				9705.42	0.979688			9705.43	1.06299			9705.42	1.03675				9705.42	0.968405				9705.43	0.964975
		9679.67	0.998231			9682.5	1.23689				9707.3	1.0368				9707.3	1.01619			9707.3	1.11002			9707.29	1.09235				9707.3	0.990151				9707.32	1.00339
		9679.91	0.996433			9682.75	1.23332				9709.25	1.07739				9709.23	1.05497			9709.22	1.13961			9709.23	1.13517				9709.23	1.0165				9709.23	1.03914
		9680.16	0.997604			9682.98	1.22606				9711.19	1.10704				9711.19	1.0871			9711.19	1.15732			9711.19	1.16702				9711.18	1.03728				9711.2	1.06379
		9680.4	0.997552			9683.26	1.22394				9713.19	1.12656				9713.18	1.1114			9713.19	1.15936			9713.19	1.18452				9713.17	1.06128				9713.18	1.08765
		9680.67	0.998133			9683.51	1.21094				9715.19	1.1377				9715.2	1.13406			9715.19	1.15481			9715.2	1.18742				9715.21	1.08109				9715.2	1.10623
		9680.92	0.997555			9683.78	1.21225				9717.27	1.13492				9717.25	1.14466			9717.27	1.15554			9717.25	1.18451				9717.24	1.1007				9717.25	1.11075
		9681.16	0.997344			9684	1.20197				9719.37	1.11286				9719.35	1.15121			9719.36	1.14213			9719.35	1.17442				9719.34	1.10943				9719.36	1.11421
		9681.41	0.997861			9684.26	1.19974				9721.5	1.09037				9721.51	1.15571			9721.5	1.13069			9721.49	1.15776				9721.5	1.11607				9721.52	1.11298
		9681.66	0.997873			9684.48	1.1909				9723.67	1.06553				9723.67	1.15526			9723.69	1.11396			9723.67	1.13698				9723.67	1.12593				9723.67	1.11122
		9681.91	0.999937			9684.77	1.1863				9725.91	1.0483				9725.92	1.15846			9725.9	1.10559			9725.91	1.1266				9725.89	1.12747				9725.91	1.09923
		9682.16	0.999936			9685.01	1.18226				9728.18	1.04173				9728.16	1.1578			9728.16	1.09098			9728.16	1.10425				9728.17	1.13147				9728.16	1.09066
		9682.4	1.00076			9685.27	1.17212				9730.45	1.03871				9730.47	1.15694			9730.46	1.07412			9730.46	1.08841				9730.46	1.13031				9730.46	1.07973
		9682.66	1.00159			9685.52	1.16612				9732.77	1.0372				9732.8	1.1572			9732.79	1.05252			9732.8	1.0662				9732.79	1.12137				9732.78	1.06848
		9682.92	1.00091			9685.76	1.16356				9735.15	1.04975				9735.15	1.15242			9735.16	1.02958			9735.15	1.04411				9735.15	1.11252				9735.14	1.05847
		9683.15	1.00148			9685.99	1.15146				9737.55	1.06364				9737.56	1.14919			9737.54	1.00103			9737.55	1.02525				9737.56	1.0969				9737.57	1.05062
		9683.4	1.00419			9686.26	1.14489				9740	1.06764				9739.99	1.14244			9739.99	0.977288			9740	1.00883				9739.99	1.07954				9740	1.03567
		9683.65	1.00342			9686.5	1.13974				9742.47	1.06499				9742.49	1.12908			9742.47	0.960107			9742.5	0.989664				9742.48	1.057				9742.49	1.01918
		9683.9	1.00305			9686.76	1.13074				9744.98	1.0608				9744.99	1.11052			9744.97	0.941712			9744.99	0.972205				9745.03	1.03258				9744.98	1.00549
		9684.15	1.00193			9687.02	1.12584				9747.55	1.04537				9747.54	1.09013			9747.56	0.933779			9747.54	0.964588				9747.56	1.01395				9747.56	0.989882
		9684.41	1.00187			9687.25	1.11782				9750.15	1.03559				9750.11	1.07021			9750.14	0.936302			9750.11	0.955059				9750.14	0.997049				9750.12	0.978825
		9684.66	1.00179			9687.51	1.11363				9752.75	1.02355				9752.74	1.05025			9752.76	0.940881			9752.75	0.954722				9752.74	0.98618				9752.74	0.97005
		9684.91	1.00238			9687.73	1.10886				9755.4	1.01103				9755.41	1.03649			9755.41	0.951861			9755.4	0.957757				9755.39	0.98177				9755.38	0.966997
		9685.16	1.001			9688	1.10159				9758.1	1.0059				9758.11	1.02866			9758.11	0.962015			9758.1	0.969571				9758.09	0.987386				9758.11	0.968973
		9685.42	1.00135			9688.26	1.0998				9760.85	1.00498				9760.85	1.02158			9760.85	0.976744			9760.84	0.985784				9760.85	0.984605				9760.85	0.973356
		9685.67	1.00164			9688.49	1.09303				9763.63	1.01005				9763.64	1.0158			9763.62	0.991208			9763.62	0.999845				9763.61	0.996434				9763.61	0.978859
		9685.92	1.00111			9688.74	1.09085				9766.51	1.01723				9766.48	1.01551			9766.49	0.9982			9766.46	1.0136				9766.51	1.01154				9766.52	0.986818
		9686.17	1.0003			9689	1.08694				9769.27	1.03168				9769.29	1.01428			9769.27	1.0084			9769.31	1.024				9769.3	1.01728				9769.33	0.994935
		9686.41	0.999161			9689.25	1.0843				9772.16	1.02704				9772.16	1.02059			9772.17	1.0181			9772.18	1.03353				9772.19	1.02622				9772.19	1.00267
		9686.66	0.997401			9689.52	1.08081				9775.14	1.03471				9775.12	1.02747			9775.13	1.0252			9775.12	1.04453				9775.12	1.03723				9775.1	1.01192
		9686.92	0.997594			9689.74	1.07852				9778.14	1.03983				9778.09	1.03623			9778.12	1.03516			9778.08	1.04964				9778.09	1.05059				9778.06	1.01903
		9687.16	0.995466			9690.01	1.0724				9781.11	1.04736				9781.1	1.04561			9781.11	1.04353			9781.09	1.05432				9781.1	1.05857				9781.1	1.02569
		9687.41	0.99429			9690.27	1.06797				9784.09	1.04746				9784.12	1.05106			9784.11	1.05063			9784.13	1.05405				9784.13	1.06732				9784.13	1.02639
		9687.65	0.992274			9690.51	1.06496				9787.17	1.0468				9787.19	1.05907			9787.16	1.05795			9787.19	1.052				9787.19	1.07211				9787.19	1.02915
		9687.91	0.990589			9690.76	1.06271				9790.32	1.04431				9790.34	1.06523			9790.31	1.07666			9790.3	1.04953				9790.3	1.07345				9790.3	1.03368
		9688.16	0.988777			9691	1.05907				9793.47	1.04858				9793.49	1.06874			9793.43	1.0999			9793.45	1.04776				9793.47	1.06973				9793.46	1.03207
		9688.41	0.987522			9691.26	1.04966				9796.64	1.04187				9796.64	1.07682			9796.62	1.08994			9796.63	1.04709				9796.64	1.07389				9796.66	1.03154
		9688.67	0.985919			9691.48	1.04655				9799.88	1.04452				9799.87	1.07855			9799.86	1.06663			9799.85	1.04658				9799.84	1.06817				9799.85	1.03109
		9688.91	0.983766			9691.75	1.04273				9803.12	1.04818				9803.12	1.08141			9803.12	1.0766			9803.14	1.04723				9803.12	1.06072				9803.12	1.03327
		9689.16	0.981897			9691.99	1.03703				9806.44	1.05077				9806.42	1.07999			9806.43	1.05561			9806.45	1.0462				9806.42	1.05275				9806.43	1.03002
		9689.42	0.978966			9692.27	1.03388				9809.77	1.04618				9809.79	1.07795			9809.77	1.03431			9809.77	1.04311				9809.8	1.04515				9809.78	1.03039
		9689.67	0.976782			9692.51	1.03391				9813.17	1.03517				9813.15	1.07583			9813.15	1.01333			9813.14	1.03511				9813.16	1.0358				9813.16	1.02636
		9689.92	0.975384			9692.73	1.02771				9816.54	1.02744				9816.57	1.07217			9816.57	1.00205			9816.55	1.02945				9816.55	1.02631				9816.55	1.02173
		9690.15	0.972375			9692.99	1.02161				9820	1.02121				9819.98	1.07001			9819.99	0.99607			9819.99	1.0199				9820	1.01863				9819.98	1.02386
		9690.42	0.971928			9693.24	1.01548				9823.47	1.01433				9823.48	1.06618			9823.46	0.995155			9823.46	1.01602				9823.49	1.01572				9823.48	1.02091
		9690.67	0.969455			9693.5	1.01069				9827	1.01532				9827	1.06514			9827	0.995475			9827	1.01251				9826.99	1.01082				9827.01	1.01442
		9690.91	0.966202			9693.76	1.00246				9830.57	1.03075				9830.59	1.05531			9830.55	0.987994			9830.56	1.00753				9830.58	1.00493				9830.57	1.0113
		9691.16	0.962731			9694.01	0.999008				9834.22	1.03341				9834.15	1.04809			9834.16	0.982171			9834.15	1.0047				9834.15	1.006				9834.15	1.00883
		9691.42	0.962501			9694.25	0.998678				9837.84	1.0367				9837.77	1.04444			9837.79	0.981898			9837.77	1.00277				9837.81	1.00751				9837.79	1.00236
		9691.66	0.959829			9694.5	0.993189				9841.46	1.03518				9841.45	1.03415			9841.45	0.978714			9841.45	1.00115				9841.45	1.00805				9841.47	1.00243
		9691.91	0.958673			9694.77	0.990328				9845.17	1.03515				9845.19	1.02796			9845.19	0.983913			9845.18	1.00065				9845.17	1.00782				9845.17	0.998927
		9692.16	0.955448			9695.02	0.986524				9848.94	1.04619				9848.95	1.02331			9848.93	0.98582			9848.96	0.998792				9848.93	1.00956				9848.93	0.99629
		9692.41	0.952141			9695.27	0.983487				9852.71	1.04904				9852.75	1.01454			9852.71	1.01019			9852.71	0.998287				9852.72	1.01239				9852.72	0.996391
		9692.66	0.950519			9695.51	0.981368				9856.54	1.05048				9856.54	1.0109			9856.53	1.02108			9856.55	1.00255				9856.54	1.01208				9856.56	0.994727
		9692.91	0.948348			9695.76	0.97965				9860.4	1.04569				9860.41	1.00717			9860.42	0.99496			9860.4	1.00212				9860.41	1.01519				9860.39	0.996032
		9693.17	0.945597			9696.01	0.973078				9864.28	1.03912				9864.3	1.00964			9864.28	0.989935			9864.28	1.00517				9864.28	1.01837				9864.29	0.993181
		9693.41	0.942314			9696.25	0.974318				9868.2	1.03014				9868.22	1.00633			9868.2	0.9899			9868.24	1.00746				9868.23	1.01706				9868.22	0.996345
		9693.65	0.940644			9696.49	0.970306				9872.2	1.02705				9872.22	1.00288			9872.2	0.996154			9872.2	1.00881				9872.19	1.01596				9872.21	0.997544
		9693.91	0.938156			9696.75	0.966004				9876.24	1.02811				9876.25	1.00811			9876.24	0.997175			9876.24	1.01006				9876.26	1.01284				9876.23	0.998719
		9694.17	0.93506			9697	0.961383				9880.24	1.02961				9880.27	1.00691			9880.26	0.998			9880.27	1.01126				9880.25	1.01091				9880.25	0.998603
		9694.41	0.931952			9697.24	0.958177				9884.33	1.03211				9884.35	1.00446			9884.31	1.0049			9884.3	1.01066				9884.33	1.00894				9884.34	0.998895
		9694.66	0.930561			9697.5	0.961546				9888.46	1.02564				9888.47	1.00811			9888.45	1.02255			9888.45	1.00671				9888.45	1.01377				9888.48	1.00157
		9694.91	0.928282			9697.74	0.959157				9892.63	1.01034				9892.63	1.00541			9892.64	0.993124			9892.62	1.00779				9892.65	1.01314				9892.63	1.00096
		9695.16	0.925913			9697.98	0.957195				9896.82	1.00402				9896.82	1.00692			9896.87	0.999618			9896.81	1.00553				9896.83	1.00797				9896.86	0.998439
		9695.41	0.925063			9698.27	0.955888				9901.12	1.00049				9901.09	1.00484			9901.1	0.992553			9901.09	1.00134				9901.1	1.00452				9901.07	0.999703
		9695.66	0.922159			9698.5	0.957132				9905.36	1				9905.36	1			9905.33	1			9905.36	1				9905.35	1				9905.36	1
		9695.91	0.919978			9698.75	0.956443
		9696.16	0.918565			9699	0.958797
		9696.41	0.916254			9699.26	0.957616
		9696.66	0.915385			9699.5	0.960118
		9696.91	0.913571			9699.76	0.962584
		9697.16	0.911159			9699.99	0.95991
		9697.42	0.911235			9700.25	0.965839
		9697.66	0.909683			9700.5	0.966708
		9697.9	0.909231			9700.75	0.969186
		9698.16	0.907465			9701	0.973553
		9698.42	0.907324			9701.25	0.975738
		9698.67	0.906592			9701.5	0.97796
		9698.92	0.906172			9701.75	0.981077
		9699.16	0.904898			9702.01	0.988712
		9699.42	0.905215			9702.25	0.990831
		9699.66	0.904871			9702.5	0.994296
		9699.92	0.904204			9702.76	0.998365
		9700.15	0.904888			9703.01	1.00264
		9700.41	0.90467			9703.24	1.00608
		9700.67	0.905799			9703.5	1.00929
		9700.91	0.905797			9703.76	1.01757
		9701.15	0.905964			9704	1.02128
		9701.41	0.905868			9704.25	1.02103
		9701.66	0.908941			9704.5	1.03029
		9701.91	0.909084			9704.75	1.03291
		9702.16	0.909367			9704.99	1.03466
		9702.41	0.911479			9705.25	1.04085
		9702.66	0.913152			9705.5	1.04655
		9702.91	0.912659			9705.76	1.04875
		9703.17	0.915703			9706.01	1.04984
		9703.41	0.915244			9706.26	1.05255
		9703.66	0.917657			9706.51	1.05959
		9703.9	0.920014			9706.74	1.06707
		9704.17	0.921004			9707	1.06475
		9704.41	0.921647			9707.26	1.06964
		9704.66	0.924763			9707.51	1.0732
		9704.91	0.92573			9707.76	1.07683
		9705.16	0.928326			9708.01	1.07708
		9705.4	0.930223			9708.25	1.08031
		9705.67	0.932376			9708.49	1.07973
		9705.91	0.933584			9708.76	1.0858
		9706.17	0.936205			9709.02	1.08792
		9706.41	0.93816			9709.97	1.09625
		9706.66	0.941467			9710.95	1.10699
		9706.91	0.942933			9711.94	1.11148
		9707.16	0.946772			9712.95	1.11508
		9707.41	0.949795			9713.97	1.12577
		9707.66	0.95146			9714.97	1.13367
		9707.91	0.953773			9716	1.1445
		9708.15	0.956927			9717.04	1.15264
		9708.41	0.95897			9718.08	1.1463
		9708.65	0.958669			9719.14	1.14171
		9708.92	0.962355			9720.19	1.14365
		9709.9	0.97286			9721.26	1.14074
		9710.88	0.982426			9722.35	1.136
		9711.87	0.993503			9723.46	1.13964
		9712.85	1.00283			9724.55	1.13897
		9713.86	1.01264			9725.66	1.13749
		9714.88	1.02288			9726.79	1.13955
		9715.91	1.03322			9727.9	1.13606
		9716.94	1.03946			9729.03	1.13346
		9718	1.0491			9730.2	1.13909
		9719.05	1.05718			9731.36	1.1364
		9720.12	1.06368			9732.51	1.14034
		9721.17	1.06956			9733.69	1.14305
		9722.26	1.07444			9734.88	1.14615
		9723.35	1.08126			9736.07	1.14272
		9724.47	1.08382			9737.28	1.13577
		9725.58	1.08685			9738.49	1.13427
		9726.69	1.08771			9739.72	1.13561
		9727.81	1.08877			9740.94	1.12994
		9728.97	1.0868			9742.19	1.1219
		9730.12	1.085			9743.45	1.11704
		9731.27	1.0822			9744.69	1.11123
		9732.43	1.07712			9745.98	1.09608
		9733.62	1.07315			9747.24	1.09079
		9734.81	1.06557			9748.55	1.08326
		9735.99	1.05621			9749.84	1.07864
		9737.21	1.04794			9751.15	1.07089
		9738.4	1.03919			9752.47	1.06745
		9739.63	1.03024			9753.79	1.0664
		9740.87	1.01808			9755.13	1.05526
		9742.09	1.00965			9756.45	1.04722
		9743.35	0.999472			9757.82	1.04346
		9744.61	0.990657			9759.18	1.04019
		9745.86	0.982873			9760.55	1.03711
		9747.16	0.976945			9761.93	1.03512
		9748.45	0.971254			9763.33	1.03617
		9749.75	0.967409			9764.73	1.03559
		9751.07	0.963526			9766.13	1.03639
		9752.36	0.962734			9767.55	1.03992
		9753.7	0.963264			9768.99	1.0412
		9755.03	0.964398			9770.42	1.04743
		9756.39	0.966183			9771.86	1.05046
		9757.73	0.969466			9773.32	1.05532
		9759.11	0.972771			9774.79	1.06003
		9760.47	0.975898			9776.27	1.06271
		9761.83	0.981278			9777.75	1.06717
		9763.22	0.985053			9779.25	1.06939
		9764.63	0.990731			9780.74	1.06928
		9766.03	0.995544			9782.25	1.06863
		9767.49	1.00076			9783.78	1.06411
		9768.88	1.00803			9785.3	1.05852
		9770.35	1.0129			9786.85	1.05804
		9771.76	1.01925			9788.4	1.05191
		9773.24	1.02528			9789.97	1.05601
		9774.7	1.03296			9791.52	1.05254
		9776.17	1.03781			9793.11	1.05089
		9777.66	1.04452			9794.71	1.05495
		9779.16	1.04851			9796.3	1.05526
		9780.65	1.05433			9797.89	1.06117
		9782.19	1.05872			9799.5	1.06481
		9783.69	1.06215			9801.13	1.0626
		9785.22	1.06656			9802.79	1.06492
		9786.77	1.06852			9804.41	1.05947
		9788.32	1.06995			9806.06	1.05872
		9789.88	1.07069			9807.73	1.0602
		9791.46	1.0712			9809.41	1.0606
		9793.01	1.06953			9811.08	1.056
		9794.6	1.06929			9812.77	1.0575
		9796.19	1.06754			9814.47	1.05509
		9797.79	1.06545			9816.16	1.05333
		9799.4	1.06371			9817.89	1.05414
		9801.04	1.06024			9819.61	1.05856
		9802.67	1.05877			9821.36	1.05808
		9804.32	1.05538			9823.11	1.06222
		9805.96	1.05154			9824.85	1.06327
		9807.63	1.04726			9826.63	1.06289
		9809.31	1.04309			9828.39	1.06273
		9810.98	1.03851			9830.17	1.05828
		9812.68	1.03472			9831.96	1.05698
		9814.38	1.02945			9833.77	1.05795
		9816.09	1.02456			9835.58	1.04988
		9817.81	1.02127			9837.4	1.04652
		9819.53	1.01684			9839.25	1.04535
		9821.27	1.01393			9841.06	1.04231
		9823.02	1.01274			9842.92	1.03427
		9824.78	1.01168			9844.78	1.03359
		9826.53	1.01053			9846.64	1.02847
		9828.3	1.01094			9848.51	1.02558
		9830.1	1.01268			9850.41	1.0205
		9831.87	1.01471			9852.29	1.01889
		9833.67	1.01684			9854.2	1.01365
		9835.48	1.02108			9856.11	1.00801
		9837.29	1.02626			9858.03	1.00771
		9839.13	1.02873			9859.97	1.00239
		9840.96	1.03175			9861.92	0.996109
		9842.83	1.03421			9863.86	0.999016
		9844.7	1.03617			9865.84	1.00195
		9846.55	1.03981			9867.8	1.00133
		9848.44	1.0417			9869.79	1.00152
		9850.32	1.04486			9871.77	1.0028
		9852.22	1.04658			9873.76	1.00593
		9854.1	1.0499			9875.76	1.00866
		9856.04	1.05159			9877.79	1.00853
		9857.94	1.05238			9879.81	1.01313
		9859.9	1.05387			9881.85	1.018
		9861.82	1.05554			9883.89	1.01683
		9863.76	1.05684			9885.96	1.01501
		9865.73	1.05875			9888.01	1.01507
		9867.7	1.06062			9890.08	1.01974
		9869.67	1.06064			9892.17	1.01988
		9871.66	1.06177			9894.26	1.01732
		9873.66	1.06141			9896.35	1.01484
		9875.66	1.06195			9898.46	1.00957
		9877.69	1.06189			9900.57	1.00953
		9879.73	1.06211			9902.71	1.00363
		9881.77	1.06254			9904.85	1
		9883.79	1.06181
		9885.85	1.06099
		9887.93	1.05886
		9889.99	1.05866
		9892.06	1.05587
		9894.16	1.05324
		9896.27	1.0506
		9898.37	1.04979
		9900.48	1.04668
		9902.62	1.04422
		9904.77	1.04149
		9906.89	1.04103
		9909.06	1.04024
		9911.21	1.04039
		9913.42	1.04185
		9915.58	1.03965
		9917.78	1.04025
		9919.98	1.04216
		9922.2	1.04243
		9924.4	1.04455
		9926.65	1.04514
		9928.89	1.04605
		9931.13	1.04595
		9933.41	1.04609
		9935.66	1.04751
		9937.95	1.04984
		9940.24	1.05088
		9942.52	1.05231
		9944.83	1.05245
		9947.13	1.05472
		9949.47	1.05654
		9951.8	1.05801
		9954.15	1.06039
		9956.5	1.0609
		9958.86	1.06303
		9961.23	1.06362
		9963.6	1.06542
		9966	1.0665
		9968.4	1.06719
		9970.8	1.06796
		9973.23	1.06693
		9975.65	1.06741
		9978.09	1.0674
		9980.54	1.06742
		9983	1.06795
		9985.48	1.06667
		9987.92	1.06731
		9990.42	1.06642
		9992.91	1.06571
		9995.41	1.06572
		9997.91	1.0656
		10000.4	1.06471
		10003	1.0641
		10005.5	1.06543
		10008.1	1.06549
		10010.6	1.0661
		10013.2	1.06618
		10015.7	1.06594
		10018.3	1.06659
		10020.9	1.06688
		10023.5	1.06789
		10026.1	1.0683
		10028.8	1.06753
		10031.4	1.06801
		10034	1.06807
		10036.7	1.0677
		10039.4	1.06917
		10042	1.07119
		10044.7	1.07221
		10047.4	1.07371
		10050.1	1.07385
		10052.8	1.07437
		10055.5	1.07433
		10058.2	1.07521
		10061	1.07593
		10063.7	1.07665
		10066.5	1.0782
		10069.3	1.07959
		10072	1.0808
		10074.8	1.08307
		10077.6	1.0842
		10080.4	1.08391
		10083.2	1.08438
		10086	1.08392
		10088.9	1.08546
		10091.7	1.08539
		10094.5	1.08498
		10097.4	1.08609
		10100.3	1.08699
		10103.1	1.08815
		10106	1.08931
		10108.9	1.09015
		10111.8	1.09041
		10114.7	1.09075
		10117.7	1.08884
		10120.6	1.08985
		10123.5	1.0892
		10126.5	1.08909
		10129.4	1.09024
		10132.4	1.09123
		10135.4	1.09116
		10138.4	1.09159
		10141.4	1.09251
		10144.4	1.09302
		10147.4	1.09357
		10150.4	1.09472
		10153.4	1.09435
		10156.5	1.09238
		10159.5	1.09325
		10162.6	1.09527
		10165.7	1.09897
		10168.8	1.09663
		10171.9	1.09781
		10175	1.09936
		10178.1	1.10026
		10181.2	1.10005
		10184.3	1.10069
		10187.4	1.10264
		10190.6	1.10389
		10193.7	1.10555
		10196.9	1.10562
		10200.1	1.10811
		10203.3	1.10901
		10206.4	1.1102
		10209.6	1.11186
